# Supplementary material for: O-GlcNAc on NOTCH1 EGF repeats regulates ligand-induced Notch signaling and vascular development in mammals
Source: eLife. 2017 Apr 11;6:e24419. doi: 10.7554/eLife.24419 (PMC5388531; doi:10.7554/eLife.24419)
Supplement: Figure 1—source data 1. — DOI: http://dx.doi.org/10.7554/eLife.24419.004 [file elife-24419-fig1-data1.xlsx]

## Sheet: Fig1- C
Concentration of the ligand -DLL1 -Fc used	100 ng	250 ng		500 ng	750 ng
Experiment No.	EOGT 46	EOGT 45	EOGT 46	EOGT 45	EOGT 40	EOGT 45	EOGT 46	EOGT 49	EOGT 51-1	EOGT 51-2
Control	267.425	251.23	304.61	306.99	499.6	388.23	564.38	729.26	616	625.58
EOGT SiRNA	205.25	147.34	249.425	238.11	423.8	264.12	462.687	538.709	552.64	522.714
RELATIVE MFI as plotted in the fig based on above values
Concentration of the ligand -DLL1 -Fc used	100 ng	250 ng		500 ng	750 ng
Experiment No.	EOGT 46	EOGT 45	EOGT 46	EOGT 45	EOGT 40	EOGT 45	EOGT 46	EOGT 49	EOGT 51-1	EOGT 51-2	Avg	SD	SEM	TTEST (2 tailed, paired)
Control	1	1	1	1	1	1	1	1	1	1	1
EOGT SiRNA	0.767505	0.586475	0.818834	0.775628	0.848279	0.680318	0.819815	0.738706	0.897143	0.835567	0.776827	0.0905131	0.028553	2.7163e-05
Concentration of the ligand -DLL4 -Fc used
	100 ng		250 ng	750 ng
Experiment No.	EOGT 46	EOGT 47	EOGT 46	EOGT 40	EOGT 46	EOGT 47	EOGT 49	EOGT 51-1	EOGT 51-2
Control	1057.42	895.07	1345.61	1461.6	1873.38	1877.18	918.26	769	740.58
EOGT SiRNA	776.25	705.42	1102.42	1518.8	1480.69	1631.19	656.709	756.64	775.714
RELATIVE MFI as plotted in the fig based on above values
Concentration of the ligand -DLL1 -Fc used	100 ng		250 ng	750 ng
Experiment No.	EOGT 46	EOGT 47	EOGT 46	EOGT 40	EOGT 46	EOGT 47	EOGT 49	EOGT 51-1	EOGT 51-2	Avg	SD	SEM	TTEST (2 tailed, paired)
Control	1	1	1	1	1	1	1	1	1	1
EOGT SiRNA	0.734095	0.788117	0.819275	1.03914	0.790383	0.868958	0.715167	0.983927	1.04744	0.865166	0.127927	0.0426424	0.0133554
Graphs were made using Prism7 software

## Sheet: Fig1- D
Concentration of the ligand -DLL1 -Fc used
Experiment No.	EOGT 49	EOGT 51-1	EOGT 51-2	Avg	SD	SEM	TTEST (2 tailed, unpaired)
Control	729.26	616	625.58	656.947	62.8081	36.3053
EOGT SiRNA	538.709	552.64	522.714	538.021	14.9749	8.65599	0.0332106	Control vs EOGT siRNA
EOGT siRNA + Hu EOGT	813.64	582	711.32	702.32	116.082	67.0994	0.0718764	EOGT siRNA vs EOGT siRNA with HuEOGT
Concentration of the ligand -DLL4 -Fc used
Experiment No.	EOGT 49	EOGT 51-1	EOGT 51-2	Avg	SD	SEM
Control	918.26	769	740.58	809.28	95.4432	55.1695
EOGT SiRNA	656.709	756.64	775.714	729.688	63.9169	36.9462
EOGT siRNA + Hu EOGT	996.64	820	1052.32	956.32	121.295	70.1126
For this panel MFI values were plotted
Graphs were made using Prism7 software

## Sheet: Fig1-E
		Experiment 1								Experiment 2								Experiment 3
		DLL4			JAG1					DLL4			JAG1					DLL4			JAG1
	Sample No.	HEK293T	EOGT null	Notch1 null	HEK293T	EOGT null	Notch1 null		Sample No.	HEK293T	EOGT null	Notch1 null	HEK293T	EOGT null	Notch1 null		Sample No.	HEK293T	EOGT null	Notch1 null	HEK293T	EOGT null	Notch1 null
	1	3	2	2	3	2	0		1	4	2	1	2	2	1		1	4	2	0	2	3	2
	2	4	4	3	1	3	0		2	2	3	0	2	3	2		2	5	3	2	1	2	3
	3	5	2	2	2	2	0		3	3	2	1	2	2	1		3	4	2	2	2	2	2
	4	4	2	3	2	1	2		4	4	3	2	3	2	2		4	3	2	1	3	1	1
	5	4	3	2	2	1	0		5	3	2	2	2	1	0		5	4	2	0	3	2	2
	6	3	4	1	1	3	1		6	4	1	0	3	2	2		6	5	1	1	2	3	1
	7	2	3	1	2	2	0		7	3	2	2	2	3	2		7	6	2	2	4	2	2
	8	6	3	0	3	3	1		8	2	1	0	3	2	0		8	7	3	0	2	2	1
	9	4	2	2	2	3	0		9	3	2	3	2	1	1		9	6	2	2	2	2	2
	10	5	3	1	0	3	2		10	4	3	0	1	3	2		10	5	3	3	1	2	1
	11	4	3	2	3	2	1		11	5	3	1	2	1	1		11	4	2	2	2	1	1
	12	4	4	0	2	1	0		12	6	2	0	3	3	0		12	5	4	1	1	1	1
	13	6	3	3	2	2	2		13	5	1	1	1	1	1		13	6	2	1	3	2	1
	14	3	0	2	3	3	0		14	4	2	2	1	2	1		14	5	2	0	3	2	1
	15	3	2	1	0	2	0		15	5	2	0	2	1	0		15	4	4	1	2	2	1
	16	6	4	2	2	1	1		16	4	3	2	3	2	1		16	5	2	0	3	3	2
	17	5	0	3	2	2	0		17	3	2	0	2	2	1		17	6	3	2	2	3	1
	18	6	3	4	0	3	2		18	4	1	3	1	3	0		18	5	2	2	3	2	1
	19	6	3	3	2	2	3		19	5	1	0	2	1	2		19	4	4	3	2	3	1
	20	3	2	2	3	2	3		20	4	1	1	3	1	2		20	3	2	1	4	2	2
	21	6	0	2	2	2	0		21	4	2	1	2	2	2		21	4	3	0	3	1	0
	22	5	3	2	2	0	2		22	3	1	3	2	3	0		22	5	2	2	2	2	2
	23	5	0	1	3	1	2		23	4	2	2	1	3	1		23	6	1	1	1	2	2
	24	3	3	2	2	1	3		24	6	3	1	2	3	1		24	5	2	3	2	2	2
	25	4	3	3	1	2	1		25	3	1	0	1	2	1		25	2	3	0	3	5	2
	26	3	0	2	3	3	0		26	2	3	3	2	1	2		26	4	4	1	3	2	2
	27	4	3	1	4	2	0		27	3	2	2	3	1	0		27	3	2	1	1	1	0
	28	5	2	1	0	3	3		28	6	3	2	2	1	1		28	3	1	2	2	3	1
	29	4	3	1	2	3	2		29	4	2	3	1	3	1		29	4	2	3	3	2	2
	30	3	2	2	0	3	0		30	4	1	2	2	1	2		30	5	2	0	2	5	3
	31	6	3	1	0	1	1		31	5	2	1	1	2	0		31	6	4	3	3	2	1
	32	3	0	2	3	3	0		32	4	2	3	2	1	2		32	2	2	2	1	1	0
	33	4	2	3	2	1	2		33	3	2	2	3	3	2		33	3	2	1	3	2	1
	34	5	3	2	3	3	1		34	4	3	0	2	3	0		34	5	4	3	2	2	1
	35	4	4	1	3	3	2		35	4	2	2	2	1	2		35	4	3	4	1	5	2
	36	5	3	1	2	1	0		36	4	1	2	1	3	0		36	5	3	2	2	2	2
	37	3	3	1	3	3	3		37	3	2	1	1	2	2		37	2	3	0	3	2	2
	38	2	0	2	2	2	2		38	4	1	2	2	2	1		38	3	1	3	2	4	0
	39	3	3	3	3	2	2		39	5	3	3	3	3	1		39	4	3	4	2	2	2
	40	6	2	2	3	2	3		40	4	1	2	2	2	0		40	5	1	3	2	4	2
	41	5	0	1	2	2	0		41	3	2	1	1	1	1		41	4	4	0	1	2	2
	42	4	2	2	3	2	2		42	4	3	1	2	2	2		42	3	1	3	3	2	0
	43	3	3	0	1	1	1		43	6	2	0	2	3	0		43	2	2	2	2	4	1
	44	5	2	3	0	2	1		44	2	1	1	3	2	2		44	5	3	0	3	2	1
	45	2	1	2	3	2	2		45	3	3	3	2	3	1		45	4	1	3	2	1	1
	46	3	2	1	0	1	2		46	4	1	1	1	2	0		46	2	1	0	1	2	0
	47	4	3	0	3	2	3		47	3	3	3	2	1	1		47	4	1	1	2	3	2
	48	5	2	2	3	1	2		48	4	3	1	3	2	2		48	4	2	0	3	4	2
	49	4	2	1	3	2	1		49	5	2	1	2	1	1		49	3	2	2	2	1	2
	50	4	2	2	3	3	2		50	6	3	2	1	2	2		50	3	3	3	1	2	2

## Sheet: Fig1-G
	HEK293T
		Experiment 1									Experiment 2									Experiment 3
	Notch1(full-length)	-	-	+	+	-	-	+	+	Notch1(full-length)	-	-	+	+	-	-	+	+	Notch1(full-length)	-	-	+	+	-	-	+	+
	EOGT	-	+	-	+	-	+	-	+	EOGT	-	+	-	+	-	+	-	+	EOGT	-	+	-	+	-	+	-	+
	Sample No.	Dll4-Notch1				Jag1-Notch1				Sample No.	Dll4-Notch1				Jag1-Notch1				Sample No.	Dll4-Notch1				Jag1-Notch1
	1	4	3	2	7	3	5	2	5	1	4	4	2	7	1	2	5	4	1	5	4	5	8	1	1	5	2
	2	5	2	5	5	4	2	5	3	2	3	5	3	5	0	1	3	5	2	4	6	4	7	1	2	4	3
	3	5	3	4	8	4	5	4	4	3	5	3	4	8	1	1	2	4	3	3	5	4	6	2	3	3	4
	4	4	2	2	8	3	3	7	6	4	4	2	2	8	1	2	6	4	4	4	2	5	8	2	4	2	5
	5	5	4	2	6	4	3	6	4	5	5	5	2	6	1	1	2	3	5	3	3	5	8	2	3	3	6
	6	5	4	7	8	2	2	3	6	6	5	4	7	8	0	0	5	5	6	4	4	3	10	1	3	4	4
	7	5	5	8	8	4	2	4	4	7	3	5	8	3	1	0	4	5	7	4	4	6	7	1	3	5	4
	8	6	4	5	9	2	3	3	3	8	6	4	3	9	1	1	3	4	8	3	3	6	8	2	2	4	3
	9	4	4	7	5	3	4	4	4	9	4	3	7	5	0	1	5	6	9	2	5	5	9	3	3	3	4
	10	5	2	7	10	3	4	6	6	10	5	2	7	5	0	0	2	3	10	2	3	5	9	2	2	4	5
	11	4	4	5	9	2	3	6	5	11	4	4	2	4	1	1	3	5	11	3	4	4	11	3	2	5	4
	12	4	5	5	6	3	4	4	3	12	4	5	5	6	1	1	6	5	12	3	5	6	12	4	3	6	4
	13	2	5	3	10	2	3	6	5	13	2	5	3	10	2	2	5	4	13	5	3	7	8	3	2	5	5
	14	3	5	4	6	3	3	6	6	14	3	4	4	6	2	1	4	5	14	3	2	4	8	2	1	4	4
	15	6	3	5	6	2	2	4	4	15	3	3	5	6	3	3	4	5	15	2	3	4	8	3	3	3	5
	16	3	4	5	9	2	3	8	8	16	3	4	3	7	2	2	4	4	16	3	4	5	9	2	2	4	6
	17	6	3	4	9	4	3	5	4	17	3	5	4	9	1	1	3	4	17	2	5	3	9	1	1	5	5
	18	5	2	4	10	3	2	5	5	18	5	2	4	10	2	1	5	5	18	4	2	6	7	2	1	5	4
	19	5	4	5	10	1	4	6	6	19	5	4	5	5	1	1	4	5	19	4	4	7	7	3	1	4	5
	20	3	4	3	8	1	4	7	5	20	3	4	2	8	2	3	4	5	20	4	3	3	8	2	2	3	6
	21	5	5	4	9	2	2	3	4	21	2	4	4	6	1	1	2	5	21	2	4	6	9	4	3	4	6
	22	6	4	4	9	2	4	4	4	22	6	4	4	9	2	1	4	3	22	3	3	3	9	3	2	3	6
	23	6	5	5	9	4	2	4	5	23	6	5	5	9	1	1	3	5	23	4	4	5	9	2	1	3	5
	24	4	4	6	10	3	3	2	9	24	4	4	3	10	1	1	4	3	24	4	3	6	8	1	2	4	4
	25	4	3	5	10	2	3	4	6	25	4	3	5	5	3	0	5	4	25	4	4	3	7	2	1	4	5
	26	4	3	9	10	1	4	5	4	26	4	3	4	10	3	3	5	4	26	3	4	7	7	1	2	4	5
	27	4	4	4	7	3	2	6	6	27	4	4	4	6	1	3	6	4	27	2	3	6	8	1	2	3	5
	28	5	3	5	8	2	3	8	4	28	5	4	5	7	2	2	4	2	28	3	4	5	9	1	1	4	4
	29	4	4	5	9	4	4	3	4	29	4	4	5	9	3	3	6	5	29	5	4	5	7	2	2	5	3
	30	4	5	3	6	4	3	8	6	30	4	3	4	8	3	2	4	4	30	3	4	3	9	3	3	6	4
	31	2	4	5	6	3	4	6	5	31	4	4	5	6	1	1	5	2	31	3	4	4	8	2	2	5	4
	32	4	4	7	8	2	4	7	6	32	4	4	3	7	3	3	6	3	32	2	3	6	7	1	1	4	5
	33	3	2	7	5	4	5	6	5	33	3	4	7	5	1	1	5	4	33	3	2	5	6	2	2	3	6
	34	4	4	4	14	4	2	6	3	34	3	4	2	6	1	2	5	4	34	5	2	5	7	3	3	3	6
	35	3	2	8	7	2	4	6	4	35	3	2	8	7	1	1	2	5	35	2	3	5	8	3	2	4	4
	36	2	5	7	9	2	1	7	6	36	2	5	7	9	0	0	5	3	36	3	3	3	9	3	1	5	5
	37	4	3	8	8	4	2	6	4	37	4	3	8	5	1	1	4	3	37	2	2	6	9	2	1	6	6
	38	5	3	8	6	3	2	6	6	38	5	3	3	6	0	0	4	4	38	5	3	3	9	1	1	7	5
	39	4	5	5	10	1	3	6	4	39	4	3	5	6	1	1	4	4	39	3	5	3	8	2	2	5	4
	40	4	4	8	9	5	2	6	5	40	4	4	8	9	2	2	5	5	40	5	5	5	8	1	3	4	5
	41	5	4	6	10	1	1	2	5	41	5	4	6	7	2	2	3	6	41	4	3	6	7	1	2	3	6
	42	3	2	6	14	1	2	4	5	42	3	3	4	14	1	1	4	2	42	3	4	5	7	1	2	4	7
	43	4	5	4	8	1	4	7	5	43	4	5	4	8	0	0	3	5	43	2	4	5	6	2	2	4	6
	44	2	4	5	9	3	3	6	5	44	4	4	5	9	1	1	3	4	44	2	3	6	6	2	3	4	5
	45	4	6	7	9	3	1	3	4	45	4	4	7	9	3	3	6	4	45	5	2	7	7	1	1	4	4
	46	3	3	7	10	2	5	5	6	46	3	3	7	10	1	1	2	3	46	5	2	5	8	1	2	4	5
	47	3	2	6	8	3	3	2	4	47	3	3	6	8	2	2	4	4	47	4	4	3	8	1	3	5	7
	48	3	5	4	10	4	2	3	5	48	3	5	4	10	0	3	4	5	48	2	3	4	9	3	1	4	5
	49	3	5	5	9	4	2	6	5	49	3	5	5	9	0	0	3	5	49	3	2	3	8	2	1	4	5
	50	4	5	5	8	2	3	6	5	50	4	4	3	7	1	2	4	6	50	3	4	5	6	3	1	5	5
	Ave	4.08	3.78	5.28	8.42	2.72	2.98	5.08	4.9	Ave	3.88	3.82	4.64	7.42	1.3	1.38	4.06	4.2	Ave	3.32	3.48	4.8	8	1.98	1.98	4.16	4.8
	EOGT-/- cell
		Experiment 1									Experiment 2									Experiment 3
	Notch1(full-length)	-	-	+	+	-	-	+	+	Notch1(full-length)	-	-	+	+	-	-	+	+	Notch1(full-length)	-	-	+	+	-	-	+	+
	EOGT	-	+	-	+	-	+	-	+	EOGT	-	+	-	+	-	+	-	+	EOGT	-	+	-	+	-	+	-	+
	Sample No.	Dll4-Notch1				Jag1-Notch1				Sample No.	Dll4-Notch1				Jag1-Notch1				Sample No.	Dll4-Notch1				Jag1-Notch1
	1	1	1	2	8	1	3	4	2	1	1	4	1	4	1	2	4	3	1	1	4	2	9	1	2	3	4
	2	3	2	2	8	4	2	3	5	2	3	2	2	8	0	0	3	5	2	2	3	3	8	3	3	3	5
	3	1	5	2	10	1	4	5	5	3	1	5	3	5	1	1	2	4	3	3	4	2	10	2	1	3	4
	4	1	5	2	6	3	3	5	4	4	1	1	2	6	2	1	2	4	4	2	4	1	11	3	1	4	7
	5	1	6	1	6	4	2	3	5	5	1	6	2	6	1	1	2	3	5	2	3	3	8	2	1	3	4
	6	2	6	3	9	2	3	6	4	6	2	2	3	7	2	1	2	2	6	3	4	2	7	1	2	4	5
	7	2	2	3	13	4	1	5	4	7	2	1	1	6	2	2	3	5	7	4	3	3	9	2	2	3	6
	8	1	3	1	8	3	3	7	3	8	1	3	2	8	1	1	3	2	8	1	5	4	10	2	3	3	5
	9	1	5	2	6	4	3	4	5	9	1	5	2	5	0	0	4	5	9	3	3	3	10	2	3	3	4
	10	1	4	1	9	3	4	3	4	10	1	4	2	8	0	2	3	3	10	2	4	2	8	1	3	3	3
	11	1	3	4	10	1	3	3	5	11	2	3	1	10	0	0	3	4	11	3	4	3	8	3	2	4	4
	12	1	4	3	6	2	3	6	5	12	1	4	2	7	1	1	4	5	12	4	4	2	7	1	2	3	5
	13	2	5	3	5	3	2	7	5	13	2	5	3	5	2	2	3	5	13	5	5	2	7	2	1	4	4
	14	2	4	2	9	3	4	6	6	14	1	4	2	9	0	2	4	3	14	3	4	3	9	3	2	5	4
	15	3	6	3	13	3	3	5	3	15	1	1	2	8	0	0	3	2	15	2	3	4	9	4	2	4	3
	16	2	6	1	10	2	2	4	5	16	2	2	1	10	0	1	4	4	16	2	4	3	8	2	1	3	4
	17	1	3	2	8	2	2	7	6	17	1	3	1	5	1	1	3	5	17	1	3	3	7	2	3	3	3
	18	2	5	2	6	1	3	7	6	18	2	5	2	6	2	2	2	2	18	2	5	1	8	3	1	4	3
	19	1	3	3	6	3	2	7	5	19	1	3	2	7	1	2	4	4	19	3	3	2	9	2	3	5	4
	20	2	4	2	10	2	3	7	4	20	2	1	2	6	2	2	4	5	20	4	4	3	8	1	1	6	3
	21	1	5	2	5	3	3	3	5	21	1	5	2	5	0	1	3	2	21	3	4	2	7	2	2	5	4
	22	2	6	1	9	3	2	3	4	22	2	4	1	10	2	2	2	3	22	3	4	2	6	3	3	4	5
	23	1	5	3	9	2	4	4	5	23	1	3	3	9	0	0	7	5	23	2	3	3	7	2	1	5	4
	24	1	3	1	6	2	2	5	8	24	1	3	1	6	3	3	3	3	24	2	3	3	8	1	2	6	3
	25	3	4	2	12	3	3	5	4	25	2	4	2	12	1	1	2	5	25	2	2	3	9	1	3	5	5
	26	3	2	2	6	1	4	4	5	26	3	2	3	6	0	1	4	3	26	2	3	2	9	1	2	4	3
	27	1	2	4	8	2	3	3	7	27	1	5	1	7	1	1	3	4	27	3	3	2	8	2	2	5	4
	28	2	4	1	10	3	3	4	6	28	2	4	2	10	0	0	4	5	28	2	4	3	10	3	3	4	5
	29	3	2	1	11	3	2	5	6	29	3	3	1	8	3	3	2	2	29	3	3	2	7	2	2	3	4
	30	3	2	5	6	2	3	4	5	30	3	2	3	6	3	3	4	4	30	3	2	3	8	3	1	4	5
	31	1	6	4	8	4	2	5	5	31	1	6	1	9	1	1	4	3	31	2	3	2	6	2	1	5	4
	32	3	3	3	10	3	4	5	5	32	3	2	2	10	0	0	5	5	32	2	3	2	8	3	2	6	3
	33	1	5	1	7	2	3	6	5	33	2	3	3	6	1	1	5	4	33	2	5	3	7	2	3	5	5
	34	1	2	1	8	3	4	6	4	34	1	2	1	7	0	0	3	7	34	1	4	3	7	3	3	4	5
	35	1	5	3	9	4	4	4	5	35	1	1	2	9	1	2	4	5	35	4	3	2	8	3	2	5	5
	36	1	4	3	9	3	3	7	5	36	1	3	3	5	0	0	2	3	36	3	2	4	9	3	2	6	4
	37	1	3	3	10	4	2	6	5	37	2	4	3	5	1	1	5	6	37	2	5	3	8	3	2	5	4
	38	1	5	3	13	3	2	4	3	38	1	1	3	7	0	0	4	3	38	2	2	2	7	2	1	4	5
	39	1	2	5	11	1	3	6	4	39	1	2	5	11	1	1	4	5	39	2	3	2	7	2	3	5	4
	40	2	2	1	6	2	2	5	6	40	2	5	1	8	0	1	4	3	40	2	2	4	7	2	2	4	5
	41	2	1	3	6	1	1	7	5	41	2	1	3	9	2	2	3	3	41	3	4	2	8	2	3	3	5
	42	1	3	3	10	2	2	4	4	42	1	4	3	10	1	1	4	2	42	3	3	2	8	3	2	4	4
	43	2	4	3	6	4	4	5	5	43	2	4	3	8	2	2	3	5	43	4	5	3	9	1	3	3	3
	44	1	6	3	6	4	3	6	6	44	1	5	4	6	1	1	3	2	44	3	3	2	8	1	2	4	5
	45	3	4	1	10	3	1	4	6	45	3	4	1	9	0	1	3	4	45	3	4	2	8	1	3	3	5
	46	1	1	3	9	2	2	5	6	46	1	2	2	9	1	1	2	3	46	2	3	4	9	1	2	2	4
	47	2	4	4	10	3	3	4	5	47	2	3	1	13	2	2	3	5	47	3	3	3	8	3	3	3	5
	48	3	4	1	9	4	2	6	3	48	2	4	1	9	3	2	4	3	48	4	3	4	10	3	2	4	6
	49	2	3	1	8	4	2	4	5	49	1	3	3	8	2	2	3	3	49	3	3	3	8	3	1	5	6
	50	2	4	1	6	2	3	4	5	50	2	4	1	4	0	1	4	3	50	2	4	3	11	2	3	4	5
	Ave	1.66	3.76	2.32	8.38	2.66	2.72	4.94	4.86	Ave	1.6	3.24	2.06	7.54	1.02	1.22	3.36	3.76	Ave	2.58	3.48	2.62	8.2	2.14	2.1	4.04	4.36
