# Supplementary material for: O-GlcNAc on NOTCH1 EGF repeats regulates ligand-induced Notch signaling and vascular development in mammals
Source: eLife. 2017 Apr 11;6:e24419. doi: 10.7554/eLife.24419 (PMC5388531; doi:10.7554/eLife.24419)
Supplement: Figure 2—source data 1. — DOI: http://dx.doi.org/10.7554/eLife.24419.007 [file elife-24419-fig2-data1.xlsx]

## Sheet: Fig2-E
	HEK293T													HEK293T													HEK293T
	1st	DLL4						JAG1						2nd	DLL4						JAG1						3rd	DLL4						JAG1
	Notch1(full-length)	-	+	-	-	+	-	-	+	-	-	+	-	Notch1(full-length)	-	+	-	-	+	-	-	+	-	-	+	-	Notch1(full-length)	-	+	-	-	+	-	-	+	-	-	+	-
	Notch1(mutant x4)	-	-	+	-	-	+	-	-	+	-	-	+	Notch1(mutant x4)	-	-	+	-	-	+	-	-	+	-	-	+	Notch1(mutant x4)	-	-	+	-	-	+	-	-	+	-	-	+
	EOGT	-	-	-	+	+	+	-	-	-	+	+	+	EOGT	-	-	-	+	+	+	-	-	-	+	+	+	EOGT	-	-	-	+	+	+	-	-	-	+	+	+
	1	2	5	4	3	10	2	2	4	4	2	5	4	1	2	4	3	4	11	2	1	4	3	2	4	3	1	1	6	4	3	8	3	1	5	3	3	5	7
	2	5	5	4	2	9	3	1	5	5	2	4	4	2	5	5	4	2	13	4	2	5	3	2	5	5	2	5	4	4	2	9	4	2	4	4	2	5	5
	3	5	6	4	3	8	3	2	3	2	4	5	2	3	2	6	3	3	12	5	2	2	3	2	6	4	3	2	5	3	3	7	5	2	3	3	2	6	4
	4	2	5	3	2	8	4	3	5	5	2	6	6	4	2	5	4	2	9	3	3	5	4	3	4	2	4	3	5	3	3	9	3	3	2	4	2	5	6
	5	5	4	4	2	7	4	3	4	2	3	5	4	5	3	4	5	4	10	4	3	6	5	2	4	5	5	5	4	4	2	8	4	3	3	5	2	4	5
	6	3	7	3	4	6	4	3	6	4	3	4	2	6	3	4	5	4	9	2	3	5	3	1	5	4	6	4	5	5	3	9	5	2	4	6	3	3	6
	7	2	5	4	3	7	3	2	3	3	4	3	5	7	4	5	4	4	9	3	2	4	5	2	6	3	7	5	6	4	3	8	3	2	5	5	2	6	4
	8	2	6	5	4	8	4	3	5	5	3	4	4	8	5	6	3	4	10	4	2	3	2	3	5	6	8	3	6	3	2	9	4	1	4	5	2	3	6
	9	5	7	3	4	9	5	2	4	4	3	5	5	9	5	5	3	4	11	5	3	5	3	2	4	5	9	5	5	3	4	11	5	3	3	5	1	4	4
	10	2	5	2	3	8	4	2	4	3	2	4	5	10	4	5	2	3	9	3	2	5	5	3	5	5	10	2	5	3	2	12	4	2	4	5	2	3	5
	11	4	6	2	4	7	5	3	4	5	3	5	4	11	2	5	3	2	8	5	3	2	5	2	6	4	11	4	6	4	2	9	3	4	5	5	1	4	4
	12	5	5	4	2	6	3	2	5	4	1	6	6	12	3	5	2	3	8	4	3	6	6	3	5	5	12	5	5	2	2	10	3	3	6	6	3	3	5
	13	2	4	2	4	7	4	2	5	5	2	6	5	13	2	5	4	4	8	4	2	3	6	3	4	3	13	2	7	4	3	12	2	3	5	4	2	5	3
	14	2	5	3	5	8	3	3	4	5	3	5	5	14	4	4	3	4	9	3	2	4	5	2	5	1	14	2	6	3	5	7	5	3	4	4	4	4	5
	15	6	5	4	5	7	2	2	4	3	3	5	5	15	6	5	4	5	7	3	3	4	7	3	6	6	15	3	4	4	4	10	3	2	3	7	2	5	6
	16	3	5	1	4	9	4	2	2	4	3	4	4	16	5	4	3	4	9	4	3	4	4	2	5	2	16	3	5	3	4	9	3	3	4	6	1	4	4
	17	3	5	3	4	7	4	3	5	3	4	5	4	17	4	4	4	3	8	4	1	3	3	4	5	6	17	4	3	3	4	8	4	2	5	4	4	6	6
	18	5	6	3	3	7	3	3	3	5	3	4	3	18	5	4	3	4	6	5	2	5	4	2	6	3	18	3	6	3	3	9	5	1	5	5	2	4	7
	19	5	5	4	4	7	2	1	6	4	2	4	4	19	2	5	3	5	6	3	1	4	5	1	5	4	19	5	7	4	4	8	3	4	4	5	1	5	5
	20	3	5	2	2	7	4	4	2	6	3	5	5	20	3	2	3	4	8	4	2	5	4	2	6	5	20	2	7	3	5	9	4	3	3	4	2	5	5
	21	5	4	3	5	9	2	3	4	3	2	4	5	21	4	4	3	5	9	2	2	2	4	3	6	5	21	5	6	4	4	8	3	4	4	5	4	5	4
	22	5	5	5	4	9	5	2	5	4	1	4	3	22	3	6	5	3	8	4	3	6	3	3	5	4	22	3	3	5	4	9	5	2	3	6	2	4	4
	23	6	6	5	3	9	3	4	4	5	3	4	4	23	4	5	6	5	9	4	2	3	6	2	5	6	23	6	5	4	3	8	4	3	3	6	2	6	6
	24	1	5	5	4	10	3	3	6	3	2	5	4	24	1	3	4	4	10	3	3	4	4	2	5	6	24	3	6	4	4	8	5	1	4	6	3	3	6
	25	5	5	5	3	7	4	2	5	2	1	5	2	25	3	5	3	3	12	4	3	5	3	3	6	5	25	5	5	3	3	8	3	2	4	4	2	6	5
	26	4	4	5	5	8	2	2	4	5	2	5	5	26	4	5	4	2	10	4	4	5	4	2	5	4	26	2	7	4	3	8	6	3	4	5	2	4	4
	27	4	5	6	4	9	4	3	4	4	2	5	4	27	5	4	4	3	7	3	2	5	5	3	4	7	27	4	4	4	4	7	2	3	3	5	4	3	6
	28	5	6	2	3	8	3	2	5	4	2	4	4	28	4	5	3	5	8	5	3	6	5	2	5	4	28	5	5	5	3	7	5	2	4	5	2	6	4
	29	3	5	6	4	7	5	3	5	5	4	4	4	29	3	5	5	4	6	3	2	6	4	2	6	6	29	3	5	5	5	8	3	1	5	5	2	4	6
	30	2	5	3	2	8	4	4	3	4	3	5	4	30	2	4	4	3	7	3	3	5	4	3	5	4	30	2	4	4	2	9	4	2	6	6	1	5	4
	31	3	4	2	5	11	4	2	6	4	2	4	5	31	3	5	4	4	8	5	1	3	5	2	5	6	31	3	5	4	4	10	2	3	5	5	3	5	6
	32	4	5	2	4	8	4	2	6	5	3	5	3	32	4	3	3	2	9	2	4	6	4	4	5	5	32	4	6	3	3	11	3	3	4	4	2	6	6
	33	5	6	4	3	9	4	3	5	3	5	5	2	33	5	4	4	3	8	4	3	4	5	1	6	4	33	5	3	4	3	5	5	1	3	5	3	6	5
	34	2	5	5	2	10	7	4	5	3	2	4	4	34	5	2	4	5	14	3	2	5	4	2	5	4	34	2	5	5	2	7	3	2	3	5	3	3	4
	35	3	4	5	3	15	3	1	4	4	3	5	6	35	4	8	3	3	8	5	3	6	5	3	6	5	35	3	4	4	3	12	5	3	4	5	4	4	5
	36	2	5	7	4	9	7	2	3	5	2	4	4	36	3	5	3	3	9	4	2	3	4	2	5	6	36	5	3	3	4	9	3	1	5	4	2	5	4
	37	2	6	4	5	8	4	4	3	4	3	5	3	37	2	8	4	4	8	5	2	4	4	3	6	4	37	2	5	2	5	11	5	2	6	5	3	4	4
	38	3	5	4	4	0	3	2	4	4	2	6	5	38	2	3	3	3	8	3	3	4	6	4	5	5	38	3	3	3	5	8	4	1	7	6	2	6	5
	39	5	4	4	2	10	2	1	5	5	2	5	5	39	3	5	5	2	7	5	2	4	4	2	6	6	39	2	4	4	2	9	2	3	5	5	2	4	6
	40	4	5	4	3	7	3	5	4	4	2	4	4	40	4	5	4	2	8	4	2	4	5	2	5	5	40	4	5	4	3	8	3	2	4	5	3	4	5
	41	3	6	3	4	6	4	3	4	4	1	5	3	41	5	5	4	5	9	4	1	3	4	3	5	4	41	3	3	4	4	9	4	2	3	5	2	5	4
	42	5	5	2	2	9	4	2	5	4	3	4	5	42	3	4	3	3	14	4	3	6	3	1	6	5	42	3	5	5	4	8	4	1	4	5	2	4	5
	43	3	4	3	5	7	2	1	5	5	3	3	4	43	2	4	4	3	6	2	1	5	4	2	5	5	43	3	5	4	5	7	5	3	4	4	1	3	5
	44	2	5	4	4	9	5	3	4	5	1	4	3	44	4	6	3	2	7	3	2	3	4	2	6	4	44	2	6	3	4	9	5	2	4	4	2	4	4
	45	5	6	3	3	9	2	3	3	5	1	5	4	45	5	7	3	3	8	5	3	6	5	3	5	3	45	3	7	3	2	7	3	2	4	4	3	4	6
	46	3	5	4	3	10	6	2	5	2	1	4	3	46	3	5	3	2	7	4	2	2	5	1	4	5	46	3	5	3	3	10	4	2	4	5	2	4	5
	47	3	6	5	4	8	4	3	4	5	3	3	4	47	3	6	4	3	7	4	2	5	4	3	4	4	47	3	3	4	3	11	4	1	5	4	2	6	4
	48	4	6	3	5	7	6	1	4	4	3	3	3	48	5	6	3	4	7	3	2	4	4	2	5	2	48	4	5	3	5	10	4	2	4	4	3	5	5
	49	3	5	5	2	8	7	4	5	6	2	4	4	49	4	5	4	4	7	3	2	3	5	2	5	1	49	3	3	4	4	11	3	1	4	4	1	5	4
	50	4	6	4	5	9	1	2	3	4	1	5	4	50	4	5	4	4	6	4	3	3	3	1	5	5	50	4	5	4	5	8	4	2	5	3	3	6	5
	Ave.	3.58	5.18	3.72	3.52	8.1	3.74	2.52	4.3	4.1	2.44	4.52	4.06	Ave.	3.54	4.78	3.62	3.46	8.62	3.7	2.34	4.28	4	2.32	5.14	4.4	Ave.	3.4	4.94	3.68	3.42	8.82	3.8	2.22	4.16	4.78	2.3	4.56	4.96
