# Supplementary material for: O-GlcNAc on NOTCH1 EGF repeats regulates ligand-induced Notch signaling and vascular development in mammals
Source: eLife. 2017 Apr 11;6:e24419. doi: 10.7554/eLife.24419 (PMC5388531; doi:10.7554/eLife.24419)
Supplement: Figure 3—source data 1. — DOI: http://dx.doi.org/10.7554/eLife.24419.010 [file elife-24419-fig3-data1.xlsx]

## Sheet: Sheet1
Experiment No.	EOGT 36	EOGT 37	EOGT 41	EOGT 42	EOGT 50-1	EOGT 50-2	Avg	SD	SEM
Control cells + D1/L cells + DMSO	5.99	7.11	6.49	6.8	9.39	9.89	7.61167	1.62183	0.54061
Control cells + D1/L cells + GSI	1.05	1.73	1.38	1.08	1.09	1.06	1.23167	0.274184	0.0913945
EOGT siRNA + D1/L cells + DMSO	3.99	4.83	4.99	5	7.18	7.22	5.535	1.2256	0.408533
EOGT siRNA + D1/L cells + GSI	0.86	0.93	1.46	1.23	1.38	1.06	1.15333	0.243283	0.0810944
EOGT siRNA +Hu EOGT + D1/L cells + DMSO			6.04	6.46	8.67	8.86	7.5075	1.46418	0.73209
EOGT siRNA + Hu EOGT + D1/L cells + GSI			0.8	0.92	0.74	0.92	0.845	0.09	0.045
Graph was made using Prism7 software
