# Supplementary material for: O-GlcNAc on NOTCH1 EGF repeats regulates ligand-induced Notch signaling and vascular development in mammals
Source: eLife. 2017 Apr 11;6:e24419. doi: 10.7554/eLife.24419 (PMC5388531; doi:10.7554/eLife.24419)
Supplement: Figure 4—source data 1. — DOI: http://dx.doi.org/10.7554/eLife.24419.012 [file elife-24419-fig4-data1.xlsx]

## Sheet: Fig4-E
		1st	2nd	3rd
	WT mouse	0.48	0.645614	1.87243
	Eogt-/- mouse	0.0440152	0.0119239	0.244855
