# Supplementary material for: O-GlcNAc on NOTCH1 EGF repeats regulates ligand-induced Notch signaling and vascular development in mammals
Source: eLife. 2017 Apr 11;6:e24419. doi: 10.7554/eLife.24419 (PMC5388531; doi:10.7554/eLife.24419)
Supplement: Figure 7—source data 1. — DOI: http://dx.doi.org/10.7554/eLife.24419.019 [file elife-24419-fig7-data1.xlsx]

## Sheet: Fig7-D
	N	1	2	3	4	5	6	n=6 per retina per mouse
	WT	0	0	0	0	0	0
	Eogt-/-	4	4	5	4	3	4
	Notch1+/-	4	4	6	7	4	7
	Eogt-/-Notch1+/-	19	15	21	16	22	21
	Rbpj+/-	5	6	3	2	4	2
	Eogt-/-;RbpjJ+/-	8	14	10	9	8	11
	N	1	2	3	4	5	6	n=6 per retina per mouse
	Tek-Cre	0	0	0	0	0	0
	Tek-Cre;Eogt F/F	4	4	5	4	4	5
