# Supplementary material for: O-GlcNAc on NOTCH1 EGF repeats regulates ligand-induced Notch signaling and vascular development in mammals
Source: eLife. 2017 Apr 11;6:e24419. doi: 10.7554/eLife.24419 (PMC5388531; doi:10.7554/eLife.24419)
Supplement: Figure 8—source data 1. — DOI: http://dx.doi.org/10.7554/eLife.24419.022 [file elife-24419-fig8-data1.xlsx]

## Sheet: Fig8-A
		WT mouse brain endthelial cells			Eogt-/- mouse brain endthelial cells
	Notch1	1.35	0.94	0.791869	1.42	1	0.944965
	Notch2	1.07	1.24	0.756109	1.17	1.65	1.37237
	Notch3	0.66	1.2	1.25905	0.23	0.79	0.733228
	Notch4	0.52	1.21	1.5966	0.94	1.19	1.28788
	Jag1	0.96	1.3	0.80107	0.5	0.65	0.790041
	Dll4	0.9	0.857844	1.23818	0.00822317	0.0616395	0.225313
	Hes1	0.94	0.88	1.2086	0.28	0.56	0.317171
	Hey1	1	0.86	1.15402	0.38	0.41	0.750886
	VEGFR1	0.8432	0.82	1.45	1.231	1.18	1.56
	VEGFR2	1.012	0.88	1.14	1.44	1.38	1.78
	VEGFR3	1.07301	0.818847	1.13813	1.35817	1.56013	1.45062
	N-cad	0.9212	0.750714	1.32687	0.267411	0.45376	0.41466
	CD31	0.95	0.828207	1.2263	1.60205	0.972655	1.16473

## Sheet: Fig8-B
	1st	stimulation	Hes1	Hey1	Dll4		2nd	stimulation	Hes1	Hey1	Dll4		3rd	stimulation	Hes1	Hey1	Dll4
	WT	none	0.965936	1.16743	0.827406		WT	none	1.27899	1.1434	1.2156		WT	none	0.809442	0.749154	0.99424
		Dll4	1.75321	2.40883	1.32562			Dll4	1.90528	2.92479	1.67791			Dll4	2.12874	2.07532	1.53865
		Jag1	1.43893	1.80042	0.605696			Jag1	1.77769	2.16345	1.04006			Jag1	1.71119	1.74816	0.480186
	Eogt -/-	none	0.534033	0.544624	0.330258		Eogt -/-	none	0.537747	0.593917	0.413703		Eogt -/-	none	0.388908	0.371989	0.178521
		Dll4	0.378929	0.638754	0.380684			Dll4	0.449066	0.634342	0.201195			Dll4	0.49141	0.323836	0.381344
		Jag1	1.50004	1.74513	0.252905			Jag1	1.72907	1.87688	0.260918			Jag1	1.57189	1.73007	0.353962

## Sheet: Fig8-D
				mouse specifc Hey1 expression
	Receiving cells	sending cells		1st	2nd	3rd
	WT mouse lung endothelial cells	HEK293T(mock)	-	0.89205	0.917129	0.896182
		HEK293T(DLL4)	+	1.48301	1.60792	1.48988
		EOGTnull(mock)	-	1.02873	1.00756	0.90806
		EOGTnull(DLL4)	+	1.79526	1.44813	1.5957
	Eogt-/- mouse lang endothelial cells	HEK293T(mock)	-	0.523114	0.425883	0.466042
		HEK293T(DLL4)	+	0.464966	0.42002	0.491477
		EOGTnull(mock)	-	0.519139	0.556399	0.546209
		EOGTnull(DLL4)	+	0.557686	0.420699	0.658623
				1	2	3
	WT mouse lung endothelial cells	HEK293T(mock)	-	0.95428	0.936803	1.10892
		HEK293T(Jag1)	+	1.36209	1.62355	1.41665
		EOGTnull(mock)	-	0.938641	0.900404	1.16095
		EOGTnull(Jag1)	+	1.56047	1.53898	1.60064
	Eogt-/- mouse lung endothelial cells	HEK293T(mock)	-	0.681043	0.687366	0.591514
		HEK293T(Jag1)	+	1.36524	1.57551	1.49052
		EOGTnull(mock)	-	0.721287	0.642594	0.683957
		EOGTnull(Jag1)	+	1.21306	1.4293	1.69974
